# Supplementary material for: Transcriptional timing and noise of yeast cell cycle regulators—a single cell and single molecule approach
Source: NPJ Syst Biol Appl. 2018 May 21;4:17. doi: 10.1038/s41540-018-0053-4 (PMC5962571; doi:10.1038/s41540-018-0053-4)
Supplement: Supplementary file 2 — Dataset 1 [file 41540_2018_53_MOESM2_ESM.xlsx]

## Sheet: SIC1(N)
SIC1 no stress	# of cells
# RNA/cell	all phases	early G1	late G1	S	G2	P/M	Ana	T/C	2spc / noBud
0	102	22	24	22	24	6	1	0	3
1	200	35	53	41	45	22	1	0	3
2	245	48	74	54	36	20	10	0	3
3	139	30	52	22	19	10	6	0	0
4	58	10	19	9	10	6	4	0	0
5	47	11	14	12	4	2	3	0	1
6	23	3	10	2	0	2	3	1	2
7	20	5	6	2	1	1	3	1	1
8	13	7	2	0	1	0	2	1	0
9	10	4	3	0	1	0	2	0	0
10	19	8	6	3	1	0	0	1	0
11	8	4	2	0	0	0	2	0	0
12	9	5	2	0	0	0	1	0	1
13	7	1	1	1	0	0	3	1	0
14	6	4	1	0	0	0	1	0	0
15	4	1	2	0	0	0	1	0	0
16	3	0	0	1	0	0	1	0	1
17	3	0	1	0	0	0	1	1	0
18	3	0	0	0	0	0	0	3	0
19	4	0	0	0	0	0	2	2	0
20	4	0	0	0	0	0	3	1	0
22	2	0	0	0	0	0	1	1	0
23	2	0	1	0	0	0	1	0	0
24	3	0	0	0	0	0	1	2	0
26	3	0	0	0	1	0	0	2	0
27	2	1	0	0	0	0	0	1	0
28	3	0	0	0	0	0	1	2	0
29	5	1	1	0	0	0	3	0	0
30	5	0	0	0	0	0	2	3	0
31	2	0	0	0	0	0	0	2	0
32	6	0	1	0	0	0	4	1	0
34	2	0	0	0	0	0	1	1	0
35	3	0	0	0	0	0	2	1	0
36	2	1	0	0	0	0	1	0	0
38	1	0	0	0	0	0	1	0	0
39	0	0	0	0	0	0	0	0	0
40	1	0	1	0	0	0	0	0	0
51	1	0	0	0	0	0	0	1	0
56	1	0	0	0	0	0	1	0	0
66	1	0	0	0	0	0	0	1	0
Total # of cells	972	201	276	169	143	69	69	30	15
SIC1 15 min	# of cells
# RNA/cell	all phases	early G1	late G1	S	G2	P/M	Ana	T/C	2spc / noBud
0	36	14	8	6	7	1	0	0	0
1	94	26	25	15	20	2	1	0	5
2	148	53	40	12	29	7	2	0	5
3	116	36	25	15	30	5	2	1	2
4	70	17	13	6	20	8	2	0	4
5	30	11	4	2	8	3	1	0	1
6	22	8	2	0	6	2	4	0	0
7	19	8	2	1	2	1	4	0	1
8	13	7	2	0	1	0	3	0	0
9	8	2	3	0	2	1	0	0	0
10	7	2	1	0	2	0	2	0	0
11	3	1	1	0	0	0	1	0	0
12	4	4	0	0	0	0	0	0	0
13	3	2	0	0	0	0	0	0	1
14	4	0	1	0	0	0	2	1	0
15	5	2	0	0	1	0	1	1	0
16	3	1	0	0	0	0	2	0	0
17	2	1	0	0	0	0	1	0	0
18	1	1	0	0	0	0	0	0	0
19	5	2	1	0	0	0	0	2	0
20	1	0	0	0	0	0	1	0	0
21	1	0	1	0	0	0	0	0	0
24	1	0	0	0	0	0	1	0	0
25	2	0	0	0	0	0	2	0	0
26	1	1	0	0	0	0	0	0	0
29	1	0	0	0	0	0	1	0	0
30	1	0	0	0	0	0	1	0	0
31	3	1	0	0	0	0	0	2	0
32	0	0	0	0	0	0	0	0	0
33	1	0	0	0	0	0	0	1	0
36	3	0	0	0	0	0	2	1	0
37	2	0	0	0	0	0	1	1	0
38	2	0	0	0	0	0	1	1	0
39	1	0	0	0	0	0	0	1	0
40	1	0	0	0	0	0	0	1	0
42	3	0	0	0	0	0	1	2	0
43	2	0	0	0	0	0	1	1	0
46	1	0	0	0	0	0	0	1	0
48	1	0	0	0	0	0	0	1	0
62	1	0	0	0	0	0	1	0	0
79	1	0	0	0	0	0	0	1	0
Total # of cells	623	200	129	57	128	30	41	19	19
SIC1 30 min	# of cells
# RNA/cell	all phases	early G1	late G1	S	G2	P/M	Ana	T/C	2spc / noBud
0	37	20	7	5	3	2	0	0	0
1	114	62	20	11	18	3	0	0	0
2	122	54	22	12	27	6	0	0	1
3	131	49	20	15	29	7	3	1	7
4	73	26	14	8	17	5	1	0	2
5	49	25	4	4	13	2	1	0	0
6	22	8	3	1	7	1	1	1	0
7	14	8	1	0	1	2	0	1	1
8	15	8	2	2	1	0	1	1	0
9	7	7	0	0	0	0	0	0	0
10	7	7	0	0	0	0	0	0	0
11	9	8	1	0	0	0	0	0	0
12	1	1	0	0	0	0	0	0	0
13	2	1	0	0	0	0	1	0	0
14	3	2	0	0	0	0	0	1	0
15	2	2	0	0	0	0	0	0	0
16	5	2	0	0	0	0	2	1	0
17	5	3	0	0	0	0	2	0	0
18	1	0	0	0	0	0	1	0	0
19	3	2	0	0	0	0	1	0	0
20	3	1	0	0	0	0	1	1	0
21	2	1	0	0	0	0	0	1	0
23	2	0	1	0	0	0	1	0	0
24	6	2	0	0	0	0	4	0	0
25	1	1	0	0	0	0	0	0	0
26	2	1	0	0	0	0	0	1	0
27	1	0	0	0	0	0	0	1	0
29	1	0	0	0	0	0	0	1	0
30	1	0	0	0	0	0	1	0	0
31	1	0	0	0	0	0	0	1	0
32	1	0	0	0	0	0	0	0	1
34	3	0	0	0	0	0	0	3	0
35	1	0	1	0	0	0	0	0	0
36	2	0	0	0	0	0	0	2	0
37	0	0	0	0	0	0	0	0	0
38	0	0	0	0	0	0	0	0	0
39	0	0	0	0	0	0	0	0	0
40	0	0	0	0	0	0	0	0	0
41	0	0	0	0	0	0	0	0	0
42	2	0	0	0	0	0	1	1	0
43	2	0	0	0	0	0	2	0	0
44	0	0	0	0	0	0	0	0	0
45	2	0	0	0	0	0	1	1	0
46	2	0	0	0	0	0	0	2	0
48	0	0	0	0	0	0	0	0	0
49	0	0	0	0	0	0	0	0	0
51	1	0	0	0	0	0	0	1	0
54	1	0	0	0	0	0	0	1	0
56	1	0	0	0	0	0	1	0	0
57	3	0	0	0	0	0	1	2	0
61	1	0	0	0	0	0	0	1	0
66	1	0	0	0	0	0	1	0	0
Total # of cells	665	301	96	58	116	28	28	26	12
SIC1 45 min	# of cells
# RNA/cell	all phases	early G1	late G1	S	G2	P/M	Ana	T/C	2spc / noBud
0	82	27	16	8	23	3	2	2	1
1	183	58	41	19	45	7	4	4	5
2	190	64	48	17	45	5	9	0	2
3	141	34	48	22	26	2	2	3	4
4	80	23	22	6	19	2	4	1	3
5	57	18	18	6	9	0	4	1	1
6	36	6	16	1	6	2	3	1	1
7	17	6	3	2	4	1	1	0	0
8	11	4	1	0	3	1	1	1	0
9	5	4	0	0	0	0	1	0	0
10	11	5	1	0	1	2	2	0	0
11	5	2	1	1	1	0	0	0	0
12	7	2	1	0	3	0	1	0	0
13	2	1	0	0	0	0	0	1	0
14	4	3	0	1	0	0	0	0	0
15	3	2	0	0	0	0	0	1	0
16	8	5	1	0	1	0	1	0	0
17	1	0	0	0	1	0	0	0	0
18	3	0	1	1	0	0	1	0	0
19	3	1	1	1	0	0	0	0	0
20	5	0	0	1	2	0	0	2	0
21	3	0	0	1	0	0	1	1	0
22	2	1	0	0	0	0	1	0	0
23	1	0	0	0	0	0	1	0	0
24	4	0	1	1	0	0	2	0	0
25	3	1	0	0	0	0	1	1	0
26	3	1	0	0	0	0	2	0	0
27	2	0	0	0	0	0	0	2	0
28	4	0	0	0	0	0	1	3	0
29	2	0	0	0	0	0	0	2	0
30	2	0	0	0	0	0	0	2	0
31	3	1	1	0	0	0	1	0	0
32	4	0	0	0	2	0	0	2	0
33	4	0	3	0	1	0	0	0	0
34	4	0	2	0	0	0	1	1	0
36	2	0	0	0	0	0	2	0	0
39	1	0	0	0	0	0	1	0	0
40	2	0	0	0	0	1	0	1	0
41	1	0	0	0	0	0	0	1	0
43	2	0	0	0	0	0	1	1	0
44	1	0	0	0	0	0	1	0	0
47	1	0	0	0	0	0	1	0	0
48	1	0	0	0	1	0	0	0	0
50	1	0	0	0	1	0	0	0	0
53	4	1	0	0	1	0	1	1	0
58	1	0	1	0	0	0	0	0	0
65	1	0	1	0	0	0	0	0	0
67	1	0	0	0	1	0	0	0	0
69	1	0	1	0	0	0	0	0	0
Total # of cells	915	270	229	88	196	26	54	35	17
SIC1 60 min	# of cells
# RNA/cell	all phases	early G1	late G1	S	G2	P/M	Ana	T/C	2spc / noBud
0	69	23	13	13	18	1	1	0	0
1	114	37	28	19	21	7	0	0	2
2	119	35	32	26	19	5	0	0	2
3	129	32	42	26	20	5	3	0	1
4	72	12	27	18	10	1	3	0	1
5	41	8	15	5	4	3	3	0	3
6	16	4	4	3	4	0	1	0	0
7	11	4	2	3	0	0	2	0	0
8	8	7	0	1	0	0	0	0	0
9	6	1	1	2	0	0	1	1	0
10	3	3	0	0	0	0	0	0	0
11	7	6	0	1	0	0	0	0	0
12	7	5	0	0	0	0	1	1	0
13	3	2	0	0	0	0	1	0	0
14	5	4	0	1	0	0	0	0	0
15	3	2	0	0	0	0	1	0	0
16	2	0	0	1	0	0	0	1	0
17	1	0	0	0	0	0	1	0	0
18	1	0	0	0	0	0	1	0	0
19	5	2	0	1	0	0	1	1	0
20	5	1	0	0	0	0	2	2	0
21	2	1	0	0	0	0	1	0	0
22	2	1	0	0	0	0	0	1	0
23	3	0	1	0	0	0	1	1	0
24	3	0	0	0	0	0	0	3	0
25	1	0	0	0	0	0	1	0	0
26	1	0	0	0	0	0	1	0	0
27	1	0	0	0	0	0	1	0	0
28	3	0	1	0	0	0	1	1	0
33	3	0	0	0	0	0	2	1	0
37	1	0	0	0	0	0	0	1	0
40	1	0	0	0	0	0	0	1	0
41	1	0	0	0	1	0	0	0	0
42	1	0	0	0	0	0	1	0	0
43	1	0	0	0	0	0	0	1	0
44	1	0	0	0	0	0	1	0	0
46	1	0	0	0	0	0	0	1	0
49	1	0	0	0	0	0	1	0	0
Total # of cells	654	190	166	120	97	22	33	17	9
SIC1 90 min	# of cells
# RNA/cell	all phases	early G1	late G1	S	G2	P/M	Ana	T/C	2spc / noBud
0	111	25	13	23	39	10	1	0	0
1	180	43	21	40	53	15	4	0	4
2	154	33	29	34	42	11	4	0	1
3	112	24	28	25	23	6	5	1	0
4	58	14	15	10	10	5	2	0	2
5	39	11	10	8	6	2	1	1	0
6	15	7	1	2	1	1	3	0	0
7	8	4	1	1	0	1	1	0	0
8	17	11	1	0	0	0	2	3	0
9	14	6	3	2	0	0	1	1	1
10	4	3	0	0	0	0	1	0	0
11	4	2	0	0	0	0	2	0	0
12	9	7	0	0	1	0	1	0	0
13	2	2	0	0	0	0	0	0	0
14	6	5	1	0	0	0	0	0	0
15	1	0	0	0	0	0	1	0	0
16	2	0	1	1	0	0	0	0	0
17	4	2	0	0	0	0	1	1	0
18	4	2	0	0	0	0	2	0	0
19	3	0	0	1	0	0	0	2	0
21	3	2	0	0	0	0	1	0	0
22	1	0	0	0	0	0	0	1	0
23	1	0	0	0	0	0	0	1	0
24	5	0	0	1	0	0	2	2	0
25	3	0	0	0	0	0	1	2	0
26	5	1	0	0	0	0	1	3	0
27	2	0	0	0	0	0	1	1	0
28	1	0	0	0	0	0	0	1	0
29	5	0	0	0	0	0	1	4	0
30	1	0	0	0	0	0	1	0	0
31	3	0	0	0	0	0	0	2	1
32	2	0	0	0	0	0	1	1	0
33	2	0	0	0	0	0	1	1	0
34	4	0	0	0	0	0	3	1	0
35	3	0	0	0	0	0	1	2	0
36	1	0	0	0	0	0	1	0	0
37	2	0	0	0	0	0	1	1	0
38	3	0	0	0	0	0	2	1	0
39	1	0	0	0	0	0	0	1	0
40	1	0	0	0	0	0	1	0	0
41	2	0	0	0	0	0	1	1	0
42	2	0	0	0	0	0	2	0	0
43	2	0	0	0	0	0	0	2	0
46	3	0	0	0	0	0	3	0	0
49	2	0	0	0	0	0	2	0	0
Total # of cells	807	204	124	148	175	51	59	37	9

## Sheet: CLN2 (N)
CLN2 no stress
	# of cells
# RNA/cell	all phases	early G1	late G1	S	G2	P/M	Ana	T/C	2spc / noBud
0	388	123	15	38	105	55	35	11	6
1	136	27	8	22	37	12	23	6	1
2	64	11	11	9	20	6	3	3	1
3	39	12	7	12	4	1	2	1	0
4	17	10	2	2	1	0	2	0	0
5	24	11	8	4	0	0	0	1	0
6	17	6	6	2	0	0	1	2	0
7	14	5	7	2	0	0	0	0	0
8	6	2	2	2	0	0	0	0	0
9	17	4	7	5	0	0	0	0	1
10	15	2	8	4	0	0	0	1	0
11	4	0	4	0	0	0	0	0	0
12	13	3	8	2	0	0	0	0	0
13	14	0	10	2	0	0	0	1	1
14	12	1	11	0	0	0	0	0	0
15	9	4	4	0	0	0	0	1	0
16	3	0	3	0	0	0	0	0	0
17	4	1	3	0	0	0	0	0	0
18	9	2	7	0	0	0	0	0	0
19	9	1	5	1	1	0	0	0	1
20	6	1	2	3	0	0	0	0	0
21	9	1	8	0	0	0	0	0	0
22	9	3	5	1	0	0	0	0	0
23	10	2	7	1	0	0	0	0	0
24	4	0	3	1	0	0	0	0	0
25	6	1	4	1	0	0	0	0	0
26	8	1	5	1	0	0	1	0	0
27	5	0	4	1	0	0	0	0	0
28	6	1	5	0	0	0	0	0	0
29	8	0	7	1	0	0	0	0	0
30	12	0	10	2	0	0	0	0	0
31	7	1	6	0	0	0	0	0	0
32	1	0	1	0	0	0	0	0	0
33	6	0	5	1	0	0	0	0	0
34	5	0	5	0	0	0	0	0	0
35	1	0	1	0	0	0	0	0	0
36	1	0	1	0	0	0	0	0	0
38	1	0	1	0	0	0	0	0	0
39	3	0	3	0	0	0	0	0	0
40	3	0	3	0	0	0	0	0	0
42	1	0	1	0	0	0	0	0	0
43	1	0	1	0	0	0	0	0	0
44	1	0	1	0	0	0	0	0	0
45	1	0	1	0	0	0	0	0	0
47	1	0	1	0	0	0	0	0	0
49	1	0	1	0	0	0	0	0	0
50	3	0	3	0	0	0	0	0	0
51	1	0	1	0	0	0	0	0	0
54	1	0	0	1	0	0	0	0	0
55	1	0	1	0	0	0	0	0	0
56	1	0	0	0	0	0	0	0	1
60	1	0	1	0	0	0	0	0	0
71	1	0	1	0	0	0	0	0	0
Total # of cells	940	236	235	121	168	74	67	27	12
CLN2 15 min
	# of cells
# RNA/cell	all phases	early G1	late G1	S	G2	P/M	Ana	T/C	2spc / noBud
0	256	120	29	8	31	25	34	5	4
1	85	23	14	9	21	4	6	5	3
2	43	8	5	8	14	3	5	0	0
3	31	5	4	6	13	1	1	0	1
4	26	6	11	4	4	0	1	0	0
5	12	0	7	2	2	1	0	0	0
6	12	1	9	2	0	0	0	0	0
7	9	1	2	5	0	0	0	0	1
8	15	1	12	2	0	0	0	0	0
9	5	1	3	1	0	0	0	0	0
10	3	0	2	1	0	0	0	0	0
11	8	1	5	2	0	0	0	0	0
12	2	0	2	0	0	0	0	0	0
13	3	0	3	0	0	0	0	0	0
14	1	0	1	0	0	0	0	0	0
15	1	0	1	0	0	0	0	0	0
17	1	0	1	0	0	0	0	0	0
18	2	0	2	0	0	0	0	0	0
20	1	0	0	1	0	0	0	0	0
23	1	0	0	0	0	0	1	0	0
31	1	0	1	0	0	0	0	0	0
Total # of cells	518	167	114	51	85	34	48	10	9
CLN2 30 min	# of cells
# RNA/cell	all phases	early G1	late G1	S	G2	P/M	Ana	T/C	2spc / noBud
0	221	134	15	6	9	7	29	18	3
1	64	20	5	4	15	6	5	5	4
2	21	6	4	1	7	1	1	1	0
3	24	7	1	4	8	2	2	0	0
4	12	4	5	0	3	0	0	0	0
5	13	3	3	0	4	1	1	1	0
6	15	4	3	0	5	1	0	0	2
7	13	2	1	1	7	0	1	0	1
8	7	0	4	1	1	0	0	0	1
9	10	2	4	2	2	0	0	0	0
10	7	1	1	2	3	0	0	0	0
11	8	2	3	0	3	0	0	0	0
12	7	1	2	0	2	0	0	0	2
13	6	0	3	0	1	0	0	0	2
14	1	0	0	0	1	0	0	0	0
15	2	0	1	0	0	0	0	0	1
16	7	2	3	1	1	0	0	0	0
17	6	0	3	0	3	0	0	0	0
18	6	0	1	0	5	0	0	0	0
19	5	1	1	0	3	0	0	0	0
20	3	0	1	1	0	0	1	0	0
21	3	1	0	1	1	0	0	0	0
22	3	0	2	1	0	0	0	0	0
23	6	0	4	1	1	0	0	0	0
24	4	0	3	0	1	0	0	0	0
25	1	0	1	0	0	0	0	0	0
27	1	0	0	0	1	0	0	0	0
28	5	1	3	0	1	0	0	0	0
29	2	0	1	0	1	0	0	0	0
30	1	0	1	0	0	0	0	0	0
31	1	0	1	0	0	0	0	0	0
32	2	0	2	0	0	0	0	0	0
34	4	0	2	2	0	0	0	0	0
35	2	0	2	0	0	0	0	0	0
37	2	0	2	0	0	0	0	0	0
38	1	0	0	1	0	0	0	0	0
40	2	0	1	0	0	0	0	0	1
41	1	0	1	0	0	0	0	0	0
46	1	0	1	0	0	0	0	0	0
47	1	0	0	0	0	0	0	0	1
49	1	0	0	1	0	0	0	0	0
Total # of cells	502	191	91	30	89	18	40	25	18
CLN2 45 min	# of cells
# RNA/cell	all phases	early G1	late G1	S	G2	P/M	Ana	T/C	2spc / noBud
0	246	112	21	11	47	12	24	17	2
1	74	15	12	4	21	4	10	5	3
2	56	12	9	6	23	2	1	0	3
3	32	7	6	2	13	1	2	1	0
4	26	5	7	3	7	0	0	2	2
5	20	3	8	4	3	1	1	0	0
6	9	2	0	1	4	0	0	0	2
7	6	2	2	0	2	0	0	0	0
8	9	3	4	1	1	0	0	0	0
9	11	0	9	1	1	0	0	0	0
10	6	1	4	1	0	0	0	0	0
11	6	2	3	1	0	0	0	0	0
12	10	2	4	2	2	0	0	0	0
13	7	1	5	1	0	0	0	0	0
14	10	2	5	2	1	0	0	0	0
15	12	0	7	2	2	0	1	0	0
16	12	0	5	3	3	0	0	0	1
17	3	0	2	1	0	0	0	0	0
18	9	0	9	0	0	0	0	0	0
19	7	0	5	1	1	0	0	0	0
20	9	0	7	2	0	0	0	0	0
21	6	0	4	0	2	0	0	0	0
22	6	1	3	2	0	0	0	0	0
24	5	1	3	1	0	0	0	0	0
25	8	0	5	1	1	1	0	0	0
26	3	0	3	0	0	0	0	0	0
27	7	0	6	0	0	0	0	0	1
28	5	0	4	0	1	0	0	0	0
29	12	2	9	1	0	0	0	0	0
30	3	0	2	1	0	0	0	0	0
31	1	0	1	0	0	0	0	0	0
32	5	0	4	1	0	0	0	0	0
34	2	0	2	0	0	0	0	0	0
35	3	0	2	1	0	0	0	0	0
36	4	0	4	0	0	0	0	0	0
37	3	0	2	1	0	0	0	0	0
38	3	0	2	1	0	0	0	0	0
39	3	0	3	0	0	0	0	0	0
40	3	0	2	1	0	0	0	0	0
41	6	0	6	0	0	0	0	0	0
42	1	0	1	0	0	0	0	0	0
43	6	0	4	2	0	0	0	0	0
44	2	0	2	0	0	0	0	0	0
45	1	0	1	0	0	0	0	0	0
48	2	0	1	1	0	0	0	0	0
49	1	0	1	0	0	0	0	0	0
52	2	0	2	0	0	0	0	0	0
53	1	0	1	0	0	0	0	0	0
55	0	0	0	0	0	0	0	0	0
57	1	0	1	0	0	0	0	0	0
64	1	0	1	0	0	0	0	0	0
66	1	0	1	0	0	0	0	0	0
69	1	0	1	0	0	0	0	0	0
71	1	0	0	1	0	0	0	0	0
96	1	0	1	0	0	0	0	0	0
Total # of cells	690	173	219	64	135	21	39	25	14
CLN2 60 min	# of cells
# RNA/cell	all phases	early G1	late G1	S	G2	P/M	Ana	T/C	2spc / noBud
0	300	123	8	23	66	31	34	14	1
1	94	26	6	10	30	8	5	6	3
2	68	11	8	16	23	6	1	1	2
3	32	4	5	10	7	3	1	1	1
4	21	4	7	7	3	0	0	0	0
5	19	4	9	5	1	0	0	0	0
6	9	1	3	4	1	0	0	0	0
7	16	2	13	0	1	0	0	0	0
8	8	1	5	1	1	0	0	0	0
9	15	4	9	2	0	0	0	0	0
10	19	2	11	4	1	0	0	1	0
11	10	0	6	2	2	0	0	0	0
12	12	2	9	0	0	0	0	1	0
13	11	3	7	0	0	0	0	1	0
14	12	1	6	5	0	0	0	0	0
15	8	2	3	3	0	0	0	0	0
16	14	1	5	4	4	0	0	0	0
17	6	1	5	0	0	0	0	0	0
18	3	1	2	0	0	0	0	0	0
19	1	0	1	0	0	0	0	0	0
20	8	1	6	1	0	0	0	0	0
21	9	0	8	1	0	0	0	0	0
22	4	0	4	0	0	0	0	0	0
23	8	0	8	0	0	0	0	0	0
24	4	0	3	1	0	0	0	0	0
25	5	0	4	1	0	0	0	0	0
26	4	0	3	1	0	0	0	0	0
27	3	0	3	0	0	0	0	0	0
28	2	0	2	0	0	0	0	0	0
29	5	1	3	1	0	0	0	0	0
30	5	0	5	0	0	0	0	0	0
31	6	0	5	1	0	0	0	0	0
32	3	0	3	0	0	0	0	0	0
33	5	0	5	0	0	0	0	0	0
34	2	0	2	0	0	0	0	0	0
36	6	0	6	0	0	0	0	0	0
37	2	0	2	0	0	0	0	0	0
38	4	0	4	0	0	0	0	0	0
39	2	0	2	0	0	0	0	0	0
40	3	0	3	0	0	0	0	0	0
41	2	1	0	1	0	0	0	0	0
42	3	0	3	0	0	0	0	0	0
43	3	0	3	0	0	0	0	0	0
45	4	0	4	0	0	0	0	0	0
46	1	0	1	0	0	0	0	0	0
47	2	0	1	0	0	0	1	0	0
48	1	1	0	0	0	0	0	0	0
49	1	0	1	0	0	0	0	0	0
51	2	0	2	0	0	0	0	0	0
52	1	0	0	1	0	0	0	0	0
53	1	0	1	0	0	0	0	0	0
54	1	1	0	0	0	0	0	0	0
55	1	0	1	0	0	0	0	0	0
56	2	0	2	0	0	0	0	0	0
60	1	0	1	0	0	0	0	0	0
65	1	0	1	0	0	0	0	0	0
70	1	0	1	0	0	0	0	0	0
71	1	0	1	0	0	0	0	0	0
83	1	0	1	0	0	0	0	0	0
Total # of cells	798	198	233	105	140	48	42	25	7
CLN2 90 min	# of cells
# RNA/cell	all phases	early G1	late G1	S	G2	P/M	Ana	T/C	2spc / noBud
0	320	79	18	35	75	56	47	6	4
1	97	14	4	21	36	12	8	2	0
2	61	12	6	11	19	4	5	3	1
3	24	3	7	6	8	0	0	0	0
4	15	4	3	6	0	0	1	1	0
5	16	4	4	3	2	0	1	2	0
6	11	0	2	5	2	0	1	0	1
7	8	0	2	5	0	0	0	1	0
8	6	1	2	3	0	0	0	0	0
9	3	0	3	0	0	0	0	0	0
10	7	2	2	0	0	0	1	2	0
11	2	0	1	1	0	0	0	0	0
12	6	1	2	3	0	0	0	0	0
13	5	0	3	2	0	0	0	0	0
14	1	1	0	0	0	0	0	0	0
15	6	0	4	2	0	0	0	0	0
16	1	0	1	0	0	0	0	0	0
17	3	0	2	1	0	0	0	0	0
18	5	1	3	1	0	0	0	0	0
19	1	0	1	0	0	0	0	0	0
20	4	0	4	0	0	0	0	0	0
21	3	0	2	1	0	0	0	0	0
22	4	0	3	0	0	0	0	1	0
23	2	0	2	0	0	0	0	0	0
24	1	0	1	0	0	0	0	0	0
25	2	0	1	1	0	0	0	0	0
26	3	0	3	0	0	0	0	0	0
27	6	0	6	0	0	0	0	0	0
28	2	0	2	0	0	0	0	0	0
29	1	0	1	0	0	0	0	0	0
30	5	1	4	0	0	0	0	0	0
31	5	0	5	0	0	0	0	0	0
32	3	0	3	0	0	0	0	0	0
33	3	0	2	1	0	0	0	0	0
34	5	0	3	2	0	0	0	0	0
35	2	0	2	0	0	0	0	0	0
36	3	0	3	0	0	0	0	0	0
38	2	0	2	0	0	0	0	0	0
39	3	0	3	0	0	0	0	0	0
40	2	0	2	0	0	0	0	0	0
41	2	0	2	0	0	0	0	0	0
43	1	0	1	0	0	0	0	0	0
44	2	0	2	0	0	0	0	0	0
45	1	0	0	1	0	0	0	0	0
46	6	0	6	0	0	0	0	0	0
48	2	0	2	0	0	0	0	0	0
49	1	0	1	0	0	0	0	0	0
51	1	0	1	0	0	0	0	0	0
52	1	0	1	0	0	0	0	0	0
53	1	0	1	0	0	0	0	0	0
56	2	0	2	0	0	0	0	0	0
59	1	0	1	0	0	0	0	0	0
61	2	0	1	1	0	0	0	0	0
64	2	0	2	0	0	0	0	0	0
Total # of cells	684	123	147	112	142	72	64	18	6

## Sheet: CLB5(N)
CLB5 no stress	# of cells
# RNA/cell	all phases	early G1	late G1	S	G2	P/M	Ana	T/C	2spc / noBud
0	353	69	35	55	94	43	45	6	6
1	229	46	47	47	31	19	26	10	3
2	108	27	27	27	12	8	5	1	1
3	67	10	25	22	5	0	3	2	0
4	58	4	32	12	3	0	4	3	0
5	44	4	27	5	0	0	5	2	1
6	30	2	22	6	0	0	0	0	0
7	22	4	15	1	0	0	0	2	0
8	14	2	9	1	0	0	0	2	0
9	8	0	6	1	0	1	0	0	0
10	4	0	4	0	0	0	0	0	0
11	2	0	1	0	0	0	0	1	0
12	3	0	3	0	0	0	0	0	0
13	1	0	0	1	0	0	0	0	0
14	3	0	2	1	0	0	0	0	0
15	2	0	2	0	0	0	0	0	0
16	1	0	1	0	0	0	0	0	0
17	1	0	1	0	0	0	0	0	0
Total # of cells	950	168	259	179	145	71	88	29	11
CLB5 15 min	# of cells
# RNA/cell	all phases	early G1	late G1	S	G2	P/M	Ana	T/C	2spc / noBud
0	360	135	57	29	67	35	22	9	6
1	145	43	39	11	25	4	14	5	4
2	47	7	17	3	10	2	7	0	1
3	18	2	10	1	4	0	1	0	0
4	1	0	1	0	0	0	0	0	0
5	1	0	1	0	0	0	0	0	0
6	1	0	1	0	0	0	0	0	0
Total # of cells	573	187	126	44	106	41	44	14	11
CLB5 30 min	# of cells
# RNA/cell	all phases	early G1	late G1	S	G2	P/M	Ana	T/C	2spc / noBud
0	257	119	20	14	52	18	14	9	11
1	107	38	22	3	23	6	8	4	3
2	53	18	19	4	6	1	3	0	2
3	32	8	12	2	3	0	1	2	4
4	12	0	5	2	4	0	0	0	1
5	8	2	4	1	1	0	0	0	0
6	7	0	4	1	1	0	0	1	0
7	3	1	1	0	1	0	0	0	0
8	3	0	3	0	0	0	0	0	0
9	2	0	2	0	0	0	0	0	0
10	0	0	0	0	0	0	0	0	0
11	1	0	1	0	0	0	0	0	0
13	1	0	1	0	0	0	0	0	0
Total # of cells	486	186	94	27	91	25	26	16	21
CLB5 45 min	# of cells
# RNA/cell	all phases	early G1	late G1	S	G2	P/M	Ana	T/C	2spc / noBud
0	339	137	57	27	69	18	11	11	9
1	153	45	38	19	28	5	9	7	2
2	85	18	28	16	13	0	3	5	2
3	48	7	29	6	0	0	1	3	2
4	31	5	15	6	4	0	0	0	1
5	23	2	16	3	0	0	1	0	1
6	10	2	7	1	0	0	0	0	0
7	15	0	10	4	0	0	1	0	0
8	10	1	6	1	1	0	0	1	0
9	4	0	2	2	0	0	0	0	0
10	4	0	3	1	0	0	0	0	0
12	1	0	0	1	0	0	0	0	0
13	1	0	1	0	0	0	0	0	0
Total # of cells	724	217	212	87	115	23	26	27	17
CLB5 60 min	# of cells
# RNA/cell	all phases	early G1	late G1	S	G2	P/M	Ana	T/C	2spc / noBud
0	425	143	52	54	93	43	30	4	6
1	150	42	44	26	21	1	8	5	3
2	66	9	37	13	4	0	1	2	0
3	39	4	21	9	2	0	2	1	0
4	20	1	11	5	2	1	0	0	0
5	13	2	7	3	0	0	0	1	0
6	10	2	6	2	0	0	0	0	0
7	13	1	9	2	0	0	1	0	0
8	5	0	4	1	0	0	0	0	0
9	2	0	2	0	0	0	0	0	0
10	5	0	2	2	0	0	0	1	0
11	4	0	4	0	0	0	0	0	0
12	2	0	2	0	0	0	0	0	0
15	1	0	1	0	0	0	0	0	0
Total # of cells	755	204	202	117	122	45	42	14	9
CLB5 90 min	# of cells
# RNA/cell	all phases	early G1	late G1	S	G2	P/M	Ana	T/C	2spc / noBud
0	308	76	20	36	80	51	34	5	6
1	156	30	25	32	35	8	18	6	2
2	73	9	18	19	21	1	4	1	0
3	40	7	12	11	5	1	1	3	0
4	21	1	12	5	1	1	1	0	0
5	11	0	9	0	1	0	0	1	0
6	11	0	7	2	1	0	0	1	0
7	9	0	7	2	0	0	0	0	0
8	4	1	2	1	0	0	0	0	0
9	1	0	1	0	0	0	0	0	0
10	1	0	1	0	0	0	0	0	0
11	6	0	3	3	0	0	0	0	0
12	1	0	1	0	0	0	0	0	0
13	2	0	2	0	0	0	0	0	0
14	3	0	2	1	0	0	0	0	0
Total # of cells	647	124	122	112	144	62	58	17	8
